# Supplementary material for: Gut microbiota and age shape susceptibility to clostridial enteritis in lorikeets under human care
Source: Anim Microbiome. 2022 Jan 9;4:7. doi: 10.1186/s42523-021-00148-7 (PMC8744333; doi:10.1186/s42523-021-00148-7)
Supplement: Supplementary file 5 — Additional file 5. CZA Microbial community composition by sex, species, and age. [file 42523_2021_148_MOESM5_ESM.xlsx]

## Sheet: Sheet1
Additional File 5: CZA microbial community composition by sex, species, and age.
Beta-diversity metric	Category	PERMANOVA p-value
Weighted UniFrac	Sex	0.26
Unweighted UniFrac	Sex	0.05
Weighted UniFrac	Species	0.32
Unweighted UniFrac	Species	0.35
Weighted UniFrac	Age	0.47
Unweighted UniFrac	Age	0.01
