# Supplementary material for: Gut microbiota and age shape susceptibility to clostridial enteritis in lorikeets under human care
Source: Anim Microbiome. 2022 Jan 9;4:7. doi: 10.1186/s42523-021-00148-7 (PMC8744333; doi:10.1186/s42523-021-00148-7)
Supplement: Supplementary file 8 — Additional file 8. Differentially abundant microbes by health status. Based on an ANCOM, Clostridia were significantly increased in relative abundance in lorikeets with enteritis as compared to healthy lorikeets. This analysis included 157 healthy samples and 45 enteritis samples from a total of 67 birds. No post-mortem samples were included in this analysis. Clostridia are in bold text. [file 42523_2021_148_MOESM8_ESM.xlsx]

## Sheet: Sheet1
Additional File 8: Differentially abundant microbes by health status. Based on an ANCOM, Clostridia were significantly increased in relative abundance in lorikeets with enteritis as compared to healthy lorikeets. This analysis included 157 healthy samples and 45 enteritis samples from a total of 67 birds. No post-mortem samples were included in this analysis. Clostridia are in bold text.
ASV	Taxa	W value	Increased in Enteritis
a3000823e9ab005bb353ff4e1e20eed8	p__Firmicutes; c__Clostridia; o__Clostridiales; f__Clostridiaceae; g__Clostridium; s__perfringens	1098	Yes
89dc0dab78a4513dac4e8f45c5bb1cfa	p__Firmicutes; c__Clostridia; o__Clostridiales; f__Clostridiaceae; g__Clostridium; s__neonatale	1094	Yes
bd4017ad4efac59720e2d164da18ace4	p__Firmicutes; c__Clostridia; o__Clostridiales; f__Clostridiaceae; g__Clostridium; s__paraputrificum	1094	Yes
91db31e427ef7bc5e5b8480e19ee397f	p__Firmicutes; c__Bacilli; o__Lactobacillales; f__Lactobacillaceae; g__Lactobacillus; s__salivarius	1094	Yes
b53845c93c742c75c18148e47303150d	p__Firmicutes; c__Clostridia; o__Clostridiales; f__Lachnospiraceae	1082	Yes
87109f2ecbac128515490ec559d6fa2c	p__Firmicutes; c__Bacilli; o__Bacillales; f__Staphylococcaceae; g__Staphylococcus	1081	Yes
8a31169dff6a8c2d1e5f36f68025bd74	p__Firmicutes; c__Clostridia; o__Clostridiales; f__Lachnospiraceae; g__Clostridium; s__colinum	1077	Yes
fc4f9797735349ed7612b11e73a1b4da	p__Firmicutes; c__Bacilli; o__Lactobacillales; f__Lactobacillaceae; g__Lactobacillus; s__salivarius	1077	Yes
96146193779c38c68a78bdb867afc0b1	p__Firmicutes; c__Clostridia; o__Clostridiales; f__Lachnospiraceae; g__Clostridium; s__colinum	1043	Yes
cd42629a00d89a92cd2e52733d7b3682	p__Firmicutes; c__Clostridia; o__Clostridiales; f__Clostridiaceae; g__Clostridium; s__neonatale	1043	Yes
28c4ab46bcdb4e950e0ef2b6c7142cf2	p__Proteobacteria; c__Gammaproteobacteria; o__Enterobacteriales; f__Enterobacteriaceae	1043	No
66a18cad718309ba7c8ee1199b12eb85	p__Actinobacteria; c__Actinobacteria; o__Actinomycetales; f__Micrococcaceae; g__Kocuria; s__	1021	No
1878459013cf15f2993a81c14978c980	p__Firmicutes; c__Bacilli; o__Bacillales; f__Staphylococcaceae; g__Staphylococcus	1017	No
119c7765967bf29001a0b869513c5879	p__Actinobacteria; c__Actinobacteria; o__Actinomycetales; f__Micrococcaceae; g__Kocuria	1014	No
