# Supplementary material for: Gut microbiota and age shape susceptibility to clostridial enteritis in lorikeets under human care
Source: Anim Microbiome. 2022 Jan 9;4:7. doi: 10.1186/s42523-021-00148-7 (PMC8744333; doi:10.1186/s42523-021-00148-7)
Supplement: Supplementary file 9 — Additional file 9. Differentially abundant microbes by health status in 25 birds with matched healthy / enteritis samples. Based on an ANCOM, Clostridia were significantly increased in relative abundance in lorikeets with enteritis as compared to healthy lorikeets. This analysis included 29 healthy samples and 35 enteritis samples from a total of 25 birds. No post-mortem samples were included in this analysis. Clostridia are in bold text. [file 42523_2021_148_MOESM9_ESM.xlsx]

## Sheet: Sheet2
Additional File 9: Differentially abundant microbes by health status in 25 birds with matched healthy / enteritis samples. Based on an ANCOM, Clostridia were significantly increased in relative abundance in lorikeets with enteritis as compared to healthy lorikeets. This analysis included 29 healthy samples and 35 enteritis samples from a total of 25 birds. No post-mortem samples were included in …
ASV	Taxa	W value	Increased in Enteritis
a3000823e9ab005bb353ff4e1e20eed8	p__Firmicutes; c__Clostridia; o__Clostridiales; f__Clostridiaceae; g__Clostridium; s__perfringens	788	Yes
89dc0dab78a4513dac4e8f45c5bb1cfa	p__Firmicutes; c__Clostridia; o__Clostridiales; f__Clostridiaceae; g__Clostridium; s__neonatale	779	Yes
e4e259a27d64e0d63fc88ebcc68de3e5	p__Actinobacteria; c__Actinobacteria; o__Actinomycetales; f__Corynebacteriaceae; g__Corynebacterium; s__	752	No
bcb4afaffb8f31c47c067f20e9ad9a34	p__Proteobacteria; c__Gammaproteobacteria; o__Pseudomonadales; f__Pseudomonadaceae; g__Pseudomonas; s__veronii	747	No
119c7765967bf29001a0b869513c5879	p__Actinobacteria; c__Actinobacteria; o__Actinomycetales; f__Micrococcaceae; g__Kocuria	735	No
28c4ab46bcdb4e950e0ef2b6c7142cf2	p__Proteobacteria; c__Gammaproteobacteria; o__Enterobacteriales; f__Enterobacteriaceae	728	No
5fcc3fa2e888c52fe2bc176365ad60ad	p__Proteobacteria; c__Gammaproteobacteria; o__Enterobacteriales; f__Enterobacteriaceae	718	No
