# Supplementary material for: Gut microbiota and age shape susceptibility to clostridial enteritis in lorikeets under human care
Source: Anim Microbiome. 2022 Jan 9;4:7. doi: 10.1186/s42523-021-00148-7 (PMC8744333; doi:10.1186/s42523-021-00148-7)
Supplement: Supplementary file 10 — Additional file 10. Denver Zoo (DZ) Lorikeet Demographics. The p-value for sex were based on a χ2 test. A Kruskal-Wallis test was used to calculate the p-value for age. The Freeman-Halton extension of the Fisher’s Exact test was used to calculate a p-value for species. [file 42523_2021_148_MOESM10_ESM.xlsx]

## Sheet: Sheet1
Additional File 10: Denver Zoo (DZ) Lorikeet Demographics. The p-value for sex were based on a c2 test. A Kruskal-Wallis test was used to calculate the p-value for age. The Freeman-Halton extension of the Fisher’s Exact test was used to calculate a p-value for species.
	Lorikeets with enteritis	Lorikeets with no enteritis	p-value
Sex (n, %)			p = 0.41
Male	5 (21%)	7 (29%)
Female	7 (29%)	5 (21%)
Age (Mean ± SD)	6.3 ± 4.3	5.9 ± 4.1	p = 0.89
Species (n, %)			p = 0.67
Rainbow	7 (29%)	9 (37.5%)
Coconut	4 (17%)	3 (12.5%)
Other	1 (4%)	0 (0%)
